# Supplementary material for: Evaluation of the Predictive Role of Blood-Based Biomarkers in the Context of Suspicious Prostate MRI in Patients Undergoing Prostate Biopsy
Source: J Pers Med. 2021 Nov 19;11(11):1231. doi: 10.3390/jpm11111231 (PMC8625876; doi:10.3390/jpm11111231)
Supplement: Supplementary file 1 [file jpm-11-01231-s001.zip]

Archive with 1 entries (1 files):
- jpm-1432987-supplementary.pdf
